# Supplementary material for: Variation in population levels of physical activity in European adults according to cross-European studies: a systematic literature review within DEDIPAC
Source: Int J Behav Nutr Phys Act. 2016 Jun 28;13:72. doi: 10.1186/s12966-016-0398-2 (PMC4924233; doi:10.1186/s12966-016-0398-2)
Supplement: Additional file 3: — Data extraction file. (XLSX 40 kb) [file 12966_2016_398_MOESM3_ESM.xlsx]

## Sheet: PA adults final
Reference	Article	Article title	Study name	Study design	Period of data collection	Setting	Countries - number	Countries - names	N - per country	N - total sample	Age - range	Age - mean (SD)	Gender - % women	Level of education - distribution	BMI - mean (SD)	Representativeness	Assessment method	Details assessment	Timing assessment	Measurement properties	Outcome measure(s)	Results - overall	Results - per country	Results - per subgroup
	Eurobarometer
[14]	Friedenreich et al. (2010)	State of the epidemiological evidence on physical activity and cancer prevention	Eurobarometer 58.2 (2002)	Cross-sectional	2002	/	15 EU countries	Austria, Belgium, Denmark, Finland, France, Germany, Great Britain, Greece, Ireland, Italy, Luxembourg, Netherlands, Portugal, Spain, Sweden	Not reported	Not reported	15+	Not reported	Not reported	Not reported	Not reported	Not reported	Short-form International Physical Activity Questionnaire (IPAQ)	Participants were categorised as sufﬁciently active if they had accumulated 3000 MET-minutes over 7d, or 1500 MET-minutes of vigorous-intensity physical activity over 3d or more. These cut-off points correspond to 30min of moderate-intensity activity for 5d or 20min of vigorous-intensity physical activity for 3d, above a basal level of 60min of moderate-intensity activity each day.	Last seven days.	"The test– retest reliability of the short-form IPAQ has been reported to be q = 0.76 (95% CI 0.73–0.77), with reported criterion validity of q = 0.30 (95% CI 0.23–0.36)."	% insufficiently active	Not reported	Not reported	Males: Europe 64%, Austria 69, Belgium 70, Denmark 65, Finland 64, France 71, Germany 54, Great Britain 64, Greece 57, Ireland 64, Italy 69, Luxembourg 54, the Netherlands 52, Portugal 63, Spain 66, Sweden 72 Females: Europe 74%, Austria 79, Belgium 80, Denmark 67, Finland 71, France 81, Germany 65, Great Britain 78, Greece 69, Ireland 78, Italy 79, Luxembourg 72, the Netherlands 60, Portugal 70,…
[15]	Rutten & Abu-Omar (2004)	Prevalence of physical activity in the European Union	Eurobarometer 58.2 (2002)	Cross-sectional	October-December 2002	The Eurobarometer is conducted since 1970 and has, in the meantime, provided valuable cross-national data on a wide variety of topics.	15 EU countries, 17 sample areas	Austria, Belgium, Denmark, Finland, France, Germany (West and East), Greece, Ireland, Italy, Luxembourg, Netherlands, Portugal, Spain, Sweden, United Kingdom (Great Britain and Northern Ireland)	Austria 976, Belgium 1093, Denmark 997, Eastern Germany 998, Western Germany 1000, Greece 1001, Spain 991, France 1028, Ireland 1001, Italy 1010, Luxembourg 592, Netherlands 1021, Portugal 989, Finland 1022, Sweden 993, Great Britain 1004, Northern Ireland 300	16.23	15+	15-24: 15.2 %, 25-34: 17.6%, 35-44: 18.8%, 45-54: 16.0%, 55-64: 14.2%, 65+: 18.3%	53.8%	Not reported	Not reported	"This is among the first studies to use nationally representative samples in 15 nations, assess physical activity with the IPAQ, and thus allow a comparison of days of vigorous and moderate physical activity, walking, and the calculation of metabolic equivalents across the European Union."	The short-form of the International Physical Activity Questionnaire (IPAQ) that asks for physical activity in the last seven days.	Data were collected by personal interviews. Physical activity related energy expenditures (METhours/ week) were calculated by following existing guidelines. The metabolic equivalents (METs) estimate the ratio of energy expended during a certain physical activity compared to sitting quietly. For the different intensities of physical activity covered by the IPAQ, the following MET estimates were us…	Last seven days.	"The IPAQ has been tested for reliability and validity in a cross-national study."	Mean and median MET-hours (95%CI) per week	Mean(95%CI) 34.30(33.75-34.85) Median(95%CI) 24.00(23.55-24.83)	Austria 29.70(27.72-31.68)/ 23.10(20.00-24.00), Belgium 30.29(28-14-32.44)/ 20.58(18.37-23.10), Denmark 37.51(35.42-39.60)/ 29.20(27.55-32.00), Finland, 35.24(33.08-37.40)/ 25.50(23.10-28.00) France 28.49(26.53-30.46)/ 19.55(16.40-22.20), Germany West 41.49(39.00-43.97)/ 33.90(30.85-36.43), Germany East 42.10(35.59-44.61)/ 34.65(31.70-38.00), Great Britain 31.49(29.34-33.63)/ 21.84(18.15-23.40) G…	Gender Female 31.03 (30.33–31.73) 23.10 (21.90–23.10), Male 38.11 (37.25–38.96) 28.43 (27.55–29.70), Age 15-24 years 42.08 (40.57–43.59) 33.70 (32.00–35.78), 25-34 years 36.55 (35.22–37.89) 28.00 (25.90–29.78), 35-44 years 36.65 (35.36–37.95) 28.00 (26.28–29.83), 45-54 years 34.47 (33.08–35.85) 24.00 (23.01–25.65), 55-64 years 32.06 (30.66–33.46) 23.10 (21.90–23.30), 65+ years 25.05 (23.94–26.16)…
[16]	Sjostrom et al. (2006)	Health-enhancing physical activity across European Union countries: the Eurobarometer study	Eurobarometer 58.2 (2002)	Cross-sectional	October - December 2002	/	15 EU countries	Austria, Belgium, Denmark, Finland, France, Germany, Great Britain, Greece, Ireland, Italy, Luxembourg, Netherlands, Portugal, Spain, Sweden	Sample sizes of around 1,000 for each country were collected.	Not reported	15+	Not reported	Not reported	Not reported	Not reported	"Hence, the responders represented the whole geographical regions within EU."	International Physical Activity Questionnaire (IPAQ) short form.	Interviews were face to face in the respondents home and in the appropriate national language. The weekly duration of each type of activity (walking, moderate and vigorous) was calculated by multiplying the numbers of days that these activities were undertaken by the estimated time per day spent doing each one. Relative energy expenditure of each activity was taken into account by multiplying wee…	Last seven days.	"IPAQ measures were shown to be reliable and valid."	% (95% CI) sufficient physical activity.	31.3 (30.6–32.1)	Austria 26.2% (23.4–29.1), Belgium 25.0 (22.4–27.7), Denmark 34.1 (31.1–37.1), Finland 32.5 (29.6–35.4), France 24.1 (21.5–26.7), Germany 40.2 (37.9–42.4), Great Britain 28.7 (26.3–31.2), Greece 37.0 (33.9–40.0), Ireland 29.0 (26.2–31.8), Italy 25.8 (23.0–28.6), Luxembourg 36.3 (32.3–40.3), the Netherlands 44.2 (41.1–47.3), Portugal 33.1 (30.1–36.2), Spain 25.2 (22.4–28.1), Sweden 22.9 (20.2–25.5)	Austria Female 21.2 (17.6–24.9) Male 31.5 (27.1–35.8), Belgium Female 20.5 (17.1–24.0) Male 29.6 (25.6–33.6), Denmark Female 33.1 (28.9–37.2) Male 35.0 (30.7–39.3), Finland Female 29.0 (25.1–32.9) Male 36.3 (32.0–40.6), France Female 19.5 (16.1–22.9) Male 29.1 (25.0–33.2), Germany Female 34.7 (31.7–37.7) Male 46.1 (42.8–49.3), Great Britain Female 22.4 (19.2–25.6) Male 35.6 (31.8–39.3), Greece Fe…
[17]	Eurobarometer 64.3 (2006)	Eurobarometer 64.3 health and food	Eurobarometer 64.3 (2005)	Cross-sectional	November - December 2005	/	29 EU countries, 30 sample areas	Austria, Belgium, Bulgaria, Croatia, Czech Republic, Denmark, Estonia, Germany, Greece, Finland, France, Ireland, Italy, Cyprus (Republic of Cyprus and Turkish Cypriot comm), Latvia, Lithuania, Luxembourg, Hungary, Malta, Netherlands, Poland, Portugal, Romania, Slovak Republic, Slovenia, Spain, Sweden, Turkey, United Kingdom	Austria 1002, Belgium 1000, Bulgaria 1004, Croatia 1000, Czech Republic 1029, Denmark 1031, Estonia 1000, Germany 1557, Greece 1000, Finland 1017, France 1012, Ireland 1000, Italy 1000, Republic of Cyprus 502, Latvia 1000, Lithuania 1011, Luxembourg 501, Hungary 1015, Malta 500, Netherlands 1032, Poland 1000, Portugal 1000, Romania 1002, Slovenia 1030, Slovakia 1044, Spain 1025, Sweden 1054, Turk…	29.195	15+	Not reported	Not reported	Not reported	Not reported	"They thus represent the whole territory of the countries surveyed according to the EUROSTAT NUTS II (or equivalent) and according to the distribution of the resident population of the respective nationalities in terms of metropolitan, urban and rural areas."	Questionnaire. IPAQ short.	VPA: "In the last seven days, on how many days did you do vigorous physical activities like lifting heavy things, digging aerobics or fast cycling? - On days when you do vigorous physical activities, how much time do you usually spend at it?" MPA: "In the last seven days, on how many days did you do moderate physical activities? - On days when you do moderate physical activities, how much time do…	Last seven days.	Not reported	Average days (minutes) vigorous physical activities (VPA) and moderate physical activities (MPA)	VPA 1.7(91.6) MPA 2.5(94.5)	VPA Austria 1.6 days(84.8 minutes), Belgium 1.7(92.9), Bulgaria 2.1(112.2), Croatia 2.0(128.7), Czech Republic 1.8(125.6), Denmark 1.9(91.2), Estonia 2.3(143.8), Germany 2.1(114.6), Greece 2.0(116.5), Finland 1.9(79.1), France 1.6(75.6), Ireland 1.2(64.9), Italy 1.4(70.9), Republic of Cyprus 1.8(90.4), Latvia 1.9(163.8), Lithuania 2.8(110.1), Luxembourg 1.7(96.8), Hungary 2.1(122.5), Malta 0.8(29…	VPA Male 2.1(124.4) Female 1.3(61.1) 15-24yr 2.1(101.9) 25-39yr 2.0(109.9) 40-54 yr 1.8(105.6) 55+ 1.1(61.0) MPA Male 2.6(106.2) Female 2.5(83.6) 15-24yr (99.8) 25-39yr (106.0) 40-54yr 103.8 55+ 75.4
[18]	Gerovasili et al. (2015)	Levels of physical activity among adults 18-64 years old in 28 European countries	Eurobarometer 80.2 (2013)	Cross-sectional	2013	/	28 EU countries	Austria, Belgium, Bulgaria, Croatia, Cyprus Czech Republic, Denmark, Estonia, Finland, France, Germany, Greece, Hungary, Ireland, Italy, Latvia, Lithuania, Luxembourg, Malta, Netherlands, Poland, Portugal, Romania, Slovakia, Slovenia, Spain, Sweden, United Kingdom	Not reported	19978	18-64	Not reported	Not reported	Not reported	Not reported	"The sample was representative of each country."	IPAQ short	Frequency and duration of three types of physical activity were assessed: vigorous activity, moderate activity, and walking. In order to compare the reported physical activity to the WHO's guidelines, the total time spent walking , doing moderate and vigorous activity was calculated for each individual, by multiplying the number of days during which they engaged in each type of activity with the …	Last seven days	"These are slightly modified questions derived from the International Physical Activity Questionnaire (IPAQ), which has been validated in several settings."	%(95%CI) inactive %(95%CI) adequately active Mean(SD) MET-min/week	28.6% 71.4% 2151 min/week	Austria 23.6%/ 76.4%/ 2428, Belgium 32.0%/ 68.0%/ 1981, Bulgaria 33.3%/ 66.7%/ 2054, Croatia 21.6%/ 78.4%/ 2546, Cyprus 53.7%/ 46.3%/ 1321, Czech Republic 27.2%/ 72.8%/ 2348, Denmark 17.6%/ 82.4%/ 2198, Estonia 20.0%/ 80.0%/ 2910, Finland 15.9%/ 84.1%/ 2200, France 29.5%/ 70.5%/ 2270, Germany 16.1%/ 83.9%/ 2751, Greece 38.1%/ 61.9%/ 1611, Hungary 32.8%/ 67.2%/ 2229, Ireland 24.8%/ 75.2%/ 1926, It…	Not reported
	International Prevalence Study
[19]	Bauman et al. (2009)	The International Prevalence Study on Physical Activity: results from 20 countries	International Prevalence Study (IPS)	Cross-sectional	2002-2003	The International Prevalence Study (IPS) was coordinated by an international group of scientists. The study involved 3 primary phases: [i] country recruitment and development of comparable study methods; [ii] within-country data collection with IPAQ nested within existing surveys or as a stand-alone survey and [iii] analysis of the pooled data using standardised protocols.	20, of which 7 EU	Belgium, Czech Republic, Lithuania, Norway, Portugal, Spain, Sweden	Belgium 1969, Czech Republic 7513, Lithuania 2227, Norway 1645, Portugal 1525, Spain 1580, Sweden 1290	Total: 52,746 EU: 17,749	18-65 years	Not reported	Belgium 48.1%, Czech Republic 51.8%, Lithuania 58.6%, Norway 52.7%, Portugal 52.7%, Spain 55.1%, Sweden 54.1%	% education > 13 years Belgium 45.1%, Czech Republic 42.2%, Lithuania 58.0%, Norway 45.8%, Portugal 3.1%, Spain 43.5%, Sweden 30.8%	Not reported	"The inclusion criteria required a representative population sample of at least 1500 adultsusing comparable data collection methods. For country specific prevalence estimates, data were weighted to the national population based on study design."	International Physical Activity Questionnaire (IPAQ) short form.	IPAQ was designed to measure physical activity across all domains of leisure-time, work, transportation, and household tasks. The IPAQ short form asks respondents to report frequency and duration of walking, moderate intensity and vigorous-intensity activity performed for at least 10 minutes duration per session. Weekly minutes of walking, moderate intensity and vigorous-intensity activity were c…	Per week. In spring or autumn.	"Reliability and validity studies were conducted in 12 countries across 6 continents using standardised methods, and demonstrated reasonable test-retest reliability (intra-class correlations range 0.7–0.8) and inter-method validity (median rho = 0.67), with criterion validity around rho = 0.3 based on comparisons with accelerometer data. Measurement properties were similar to those of other physi…	%(95%CI) low active/moderate active/high active	Not reported	Belgium 43.0(41-45)/ 27.4(25-29)/ 29.6(28-32), Czech Republic 9.9(9-11)/ 27.2(26-28)/ 62.9(62-64), Lithuania 15.0(14-16)/ 32.9(31-35)/ 52.1(50-54), Norway 26.1(24-28)/ 33.6(31-36)/ 40.3(38-43), Portugal 26.2(24-28)/ 28.5(26-31)/ 45.3(43-48), Spain 24.2(22-26)/ 36.2(34-39)/ 39.6(37-42), Sweden 23.9(22-26)/ 37.3(35-40)/ 38.8(36-41)	Gender: Belgium men 37.3(34-40)/ 25.4(23-28)/ 37.2(34-40); women 48.7(46-52)/ 29.4(27-32)/ 21.9(19-25), Czech Republic men 9.8(9-11)/ 22.1(21-23)/ 68.2(67-70); women 10.0(9-11)/ 32.2(31-34)/ 57.7(56-59), Lithuania men 15.9(14-18)/ 28.3(26-31)/ 55.7(53-59); women 14.0(12-16)/ 37.5(35-40)/ 48.4(45-51), Norway men 25.1(22-28)/ 29.2(26-32)/ 45.8(42-49); women 27.2(24-30)/ 38.1(35-41)/ 34.7(31-38), Po…
[20]	Ding et al. (2013)	Perceived neighborhood environment and physical activity in 11 countries: Do associations differ by country?	International Prevalence Study (IPS)	Cross-sectional	2002-2003	A collaborative international project	11, of which 4 EU	Belgium, Lithuania, Norway, Sweden	Belgium 348, Lithuania 1245, Norway 500, Sweden 440	Total: 12,413 EU: 2533	18-65 years	No overall. Belgium 42.3 (12.0) Lithuania 37.5 (13.1) Norway 38.2 (12.4) Sweden 38.8 (12.9)	No overall. Belgium 44.4% Lithuania 52.8% Norway 47.9% Sweden 50.4%	Not reported	Not reported	"In each country, the study sample was required to be representative of the overall population in a country or a significant region within a country (i.e. population of > 1,000,000). [...]Data from each country were pooled and weighted to account for differential probabilities of sample selection within each country and to improve sample representativeness."	The International Physical Activity Questionnaire (IPAQ) short format.	The recommended level of physical activity, defined as 75 minutes/week of vigorous physical activity or 150 minutes of moderate physical activity accumulated in a week through any combination of walking, moderate, or vigorous physical activities. Questionnaires were either self-administered or administered by interviewers through phone or face-to-face interviews.	Past-week physical activity, data collection was conducted in spring or fall.	"Evaluation of the short IPAQ in 12 countries concluded that the questionnaire had good one-week test-retest reliability and fair-to-moderate criterion validity when compared against accelerometer total counts. When used to classify achieving physical activity guidelines or not, the short IPAQ was found to have acceptable specificity but low sensitivity."	% participants meeting the recommended level of physical activity	Not reported	Belgium 75.9%, Lithuania 88.6%, Norway 86.6% Sweden 83.2%	Not reported
[21]	Sallis et al. (2009)	Neighborhood Environments and Physical Activity Among Adults in 11 Countries	International Prevalence Study (IPS)	Cross-sectional	2002-2003	/	20, of which 11 with environment survey, of which 4 EU	Belgium, Lithuania, Norway, Sweden	Belgium 357, Lithuania 1291, Norway 492, Sweden 434	Total: 11,541 EU: 2574	18-65 years	Overall: 31.8% 18-29 years, 25.1% 30-39 years, 21.8% 40-49 years, 21.4% 50-65 years Belgium 10.6, 22.1, 28.9, 38.4, Lithuania 41.7, 19.8, 20.8, 17.8, Norway 26, 26, 21.8, 26.2, Sweden 25.6, 26.7, 18.4, 29.3	Overall: 55.6%, Belgium 41.7%, Lithuania 60.7%, Norway 51.8%, Sweden 55.3%	% >13 years educational attainment Overall: 45.2%, Belgium: not reported, Lithuania 61.1%, Norway 58.5%, Sweden 45.1%	Not reported	"The sample was required to be representative of national populations or a significant region(s) within a country (defined as a population of 1,000,000) with an age range of 18-65 years."	The short International Physical Activity Questionnaire (IPAQ)	Interviewer-administered except Sweden (self). The IPAQ was scored using the IPS scoring protocol to classify participants as performing moderate amounts of physical activity, equivalent to meeting physical activity guidelines. Meeting guidelines for moderate amounts of physical activity was defined by any of three criteria: ● 3 days of vigorous-intensity activity for at least 20 minutes per day;…	Past-week. Data collection in Spring or Fall 2002/2003 was required to reduce seasonal variations.	"Reliability and validity were evaluated with over 2500 adults from 12 countries. One-week test–retest reliability of the short, interviewer-administered IPAQ was good (Spearman r 0.70–0.97). Criterion validity for the IPAQ total minutes per week was acceptable as measured against accelerometer total counts (Spearman r 0.23) and for the average correct classification of respondents accumulating 1…	% meeting PA guidelines	79.3%	Belgium 56.9%, Lithuania 83.2, Norway 79.3, Sweden 72.8	Not reported
	World Health Organization global health observatory
[4]	Hallal et al. (2012)	Global physical activity levels: surveillance progress, pitfalls, and prospects	/	Cross sectional	Not reported	We obtained comparable estimates for physical inactivity in adults (aged 15 years or older) from 122 countries with the WHO global health observatory data repository.12 The combined population of these 122 countries represents 88·9% of the world’s population.	122, of which 35 EU	Austria, Belgium, Bosnia and Herzegovina, Bulgaria, Croatia, Cyprus, Czech Republic, Denmark, Estonia, Finland, France, Georgia, Germany, Greece, Hungary, Ireland, Italy, Latvia, Lithuania, Luxembourg, Malta, Netherlands, Norway, Poland, Portugal, Romania, Russian federation, Serbia, Slovak Republic, Slovenia, Spain, Sweden, Turkey, Ukraine, United Kingdom	50+ per country	270,862 observations	15+	Not reported	Not reported	Not reported	Not reported	"Another difficulty is that not all samples are representative of a whole country’s population."	Questionnaire	Inclusion criteria required sex- and age-specific sample sizes of at least 50 individuals from national or subnational general population surveys. In order to derive comparable country prevalence estimates for the ages 15 years and older, data were adjusted for various factors, including over-reporting of activity of the IPAQ, coverage of urban populations only, and different age coverage of surv…	Not reported	Not reported	% (95% CI) physically inactive	Worldwide: 31.1(30.9-31.2)	Austria 34.8(14.4, 69.7), Belgium 42.7(17.7, 73.9), Bosnia and Herzegovina 33.6(12.4, 65.2), Bulgaria 26.8(10.0, 61.7), Croatia 23.6(8.7, 56.5), Cyprus 55.4(23.3, 81.6), Czech Republic 25.0(9.8, 58.3), Denmark 35.1(13.6, 69.1), Estonia 17.2(6.4, 49.4), Finland 37.8(14.7, 70.8), France 32.5(30.9, 34.1), Georgia 22.3(21.3, 23.3), Germany 28.0(10.2, 62.0), Greece 15.6(5.5, 43.9), Hungary 26.0(9.7, 6…	Austria men 30.3 (11.7, 63.8) women 39.2(15.9, 72.5), Belgium men 40.4(17.4, 72.4) women 45.0 (21.4, 76.9), Bosnia and Herzegovina men 30.3 (10.8, 60.3) women 37.0(15.1, 70.4), Bulgaria men 24.7(9.0, 58.5) women 28.8(11.1, 62.4), Croatia men 26.2(9.9, 59.7) women 21.0(8.1, 50.2), Cyprus men 48.1(20.9, 78.0) women 62.6(29.5, 85.6), Czech Republic men 27.6(10.8, 56.2) women 22.3(8.2, 49.3), Denmark…
[22]	Kahan (2015)	Adult physical inactivity prevalence in the Muslim world: analysis of 38 countries	/	Cross-sectional	2014	/	38, of which 2 EU	Albania Turkey	Albania 896 Turkey 9073	163.556	15+ years	Not reported	Albania 55.4% Turkey 49.0%	Not reported	Not reported	Not reported	IPAQ/GPAQ/similar	The WHO defines physical inactivity prevalence as the "percent of defined population attaining less than 5 x 30 min of moderate activity per week, or less than 3 x 20 min of vigorous activity per week, or equivalent."	Not reported	"A reliability and validity study [of the IPAQ] was carried out in 200 in English among 12 countries located on 6 continents. Results indicated that comparable data were obtained regardless of form length, administration mode, and reference period. […] Measurement properties of the GPAQ were tested during 2003-2005 in 9 countries, 2 of which, Bangladesh and Indonesia, were also included in the pr…	% physical inactivity	32.3%	Albania 39.0% Turkey 56.0%	Albania female 42.9% male 34.5% Turkey female 62.5% male 49.5%
[23]	Papandreou & Tuomilehto (2013)	Coronary heart disease mortality in relation to dietary, lifestyle and biochemical risk factors in the countries of the Seven Countries Study: a secondary dataset analysis	Seven Countries Study	Cross-sectional	2011	This was a cross-sectional study of secondary analysis of databases using data from the World Health Organization, the Food and Agriculture Organization database and the Greek National Cadaster and Cartography Organization.	7, of which 5 EU	Finland, Greece, Italy, Netherlands, Serbia and Montenegro	Not reported	Not reported	15+	Not reported	Not reported	Not reported	Finland 26.2, Greece 25.7, Italy 25.8, Netherlands 25.5, Serbia Montenegro 26.3	Not reported	Questionnaire	Physical inactivity (%; percentage of defined population attaining <5 times 30 min of moderate activity per week, or <3 times 20 min of vigorous activity per week, or equivalent)	Not reported	Not reported	% physical inactivity	Not reported	Finland 37.8%, Greece 15.6, Italy 54.7, Netherlands 18.2, Serbia Montenegro 68.3	Not reported
	European Prospective Investigation into Cancer and nutrition
[24]	Haftenberger et al. (2002)	Physical activity of subjects aged 50–64 years involved in the European Prospective Investigation into Cancer and Nutrition (EPIC)	European Prospective Investigation into Cancer and Nutrition (EPIC)	Cross-sectional	1992-2000	Cohort study.	9 EU countries	Denmark, France, Germany, Greece, Italy, Netherlands, Spain, Sweden, United Kingdom	Denmark 56243, France 38644, Germany 27231, Greece 9669, Italy 23678, Netherlands 18563, Spain 17893, Sweden 16613, United Kingdom 27872	236.386	50-64 years	Not reported	67.1%	Not reported	Not reported	"The EPIC study populations were not intended to be representative of the general population. The choice of study populations was influenced largely by practical possibilities of obtaining adequate participation and ensuring long-term follow-up."	Standardised lifestyle questionnaire.	Face-to-face interviews or self-administered questionnaires. The duration of total recreational physical activity was calculated as the sum of time dedicated to each of the four leisure activities (walking, cycling, gardening and sports/exercise).	Information on duration of recreational activities was obtained for both summer and winter seasons. This enables analyses of summer and winter differences in recreational activities in the different EPIC study populations.	"A study of the reproducibility and relative validity of a set of questions closely approximating the EPIC core questions for non-professional activity was performed in a sample of 126 men and women aged 20–70 years from The Netherlands. This study showed that these questions were inappropriate for estimating energy expenditure on an absolute level, but the reproducibility and relative validity o…	Mean(SD), 10th, 50th, 90th percentiles of total recreational activity (hours/week)	Not reported	Not reported	Greece men mean 11.2 SD 8.9 P10 3.2 P50 9.0 P90 21.7 hours/week women 10.9 6.9 3.5 9.7 20.4, Spain Granada men 13.1 12.0 1.8 9.9 28.2 women 7.5 5.9 1.7 6.7 14.6 Murcia men 11.9 11.5 1.2 9.0 25.7 women 7.3 7.1 0.7 6.6 14.3 Navarra men 12.6 10.2 1.8 10.5 26.0 women 8.6 6.5 1.3 7.3 17.1 San Sebastian men 12.9 10.2 2.7 10.9 26.3 women 10.4 8.1 1.9 8.8 19.6 Asturias men 17.3 12.0 5.2 14.4 34.2 women 1…
[25]	Lahmann et al. (2009)	Physical Activity and Ovarian Cancer Risk: the European Prospective Investigation into Cancer and Nutrition	European Prospective Investigation into Cancer and Nutrition (EPIC)	Cross-sectional	1992-2000	Cohort study.	9 EU countries	Denmark, France, Germany, Greece, Italy, Netherlands, Spain, Sweden, United Kingdom	Denmark 27386, France 66188, Germany 27049, Greece 14182, Italy 29256, Netherlands 23057, Spain 23508, Sweden 14109, United Kingdom 50005	274,740	Adults	Median(range) overall 51(19-98), Denmark 56(50-65), France 51(41-71), Germany 48(19-70), Greece 52(20-84), Italy 50(29-77), Netherlands 52(20-70), Spain 47(29-69), Sweden 56(44-73), United Kingdom 47(20-98)	1	Not reported	Not reported	Not reported	Standardised lifestyle questionnaire.	In-person interviews or via a self-administered standardized questionnaire. Included information on the frequency and duration of past-year nonoccupational physical activity, specifically household activities (housework, home repair, gardening, stair climbing) and recreational activities (walking, cycling, sports). To derive an estimate of total physical activity, household and recreational activ…	Not reported	Not reported	Mean(SD) MET-hours/week of combined household and recreational physical activity	90.7(50.7)	Denmark 67.3(37.6), France 57.8(30.9), Germany 101.6(46.3), Greece 117.0(42.1), Italy 110.3(56.1), Netherlands 118.9(53.6), Spain 126.0(47.4), Sweden 80.1(38.1), United Kingdom 95.4(50.8)	Not reported
	International Physical activity and the Environment Network
[26]	Cerin et al. (2014)	Neighborhood environments and objectively measured physical activity in 11 countries	International Physical activity and the Environment Network (IPEN)	Cross-sectional	2002-2011	/	12, of which 5 EU	Belgium, Czech Republic, Denmark, Spain, United Kingdom	Belgium 1050 Czech Republic 380 Denmark 272 Spain 329 United Kingdom 135	Total: 7273 EU: 2166	18-66 years	Overall: 43 (12) Belgium 43 (13) Czech Republic Olomouc 39 (14) Hradec 36 (14) Denmark 40 (14) Spain 39 (13) United Kingdom 44 (13)	Overall: 54.1% Belgium 51.5% Czech Republic 62.7% Denmark 61% Spain 60.5% United Kingdom 53.3%	% college or higher Overall: 49.5% Belgium 62.9% Czech Republic 30.7% Denmark 50.4% Spain 63.0% United Kingdom 14.9%	Not reported	"First, samples were not designed to be representative of the respective study sites and thus could not provide valid population estimates of average daily minutes of MVPA and prevalence of meeting the PA guidelines for cancer/weight gain prevention."	ActiGraph and Actical	Participants were asked to wear the accelerometer above the right hip, for 7 d during waking hours and when not engaged in water activities (e.g., showering). Accelerometer data were either collected with or aggregated to 1-min epochs. Nonwear time was defined as 60 min or more of consecutive "0" activity counts. All days identified as "wearing" days were scored, but only days consisting of at le…	Seven days	"PA was measured objectively with accelerometers, which are a widely used method to objectively characterize intensity and duration of free living PA, with their reliability and validity extensively documented."	Mean(SD) min/day MVPA % PA guidelines for cancer and weight gain prevention	38.0 (26.8) 19.7%	Belgium 35.5 (23.5)/ 15.5% Czech Republic Olomouc 47.1 (27.7)/ 29.8% Czech Republic Hradec 45.1 (25.9)/ 29.5% Denmark 39.7 (23.2)/ 24.3% Spain 51.0 (29.5)/ 31.3% United Kingdom 36.7 (27.3)/ 19.3%	Not reported
[27]	Van Dyck et al. (2015)	International study of objectively measured physical activity and sedentary time with body mass index and obesity: IPEN adult study	International Physical activity and the Environment Network (IPEN)	Cross-sectional	2002-2011	/	10, of which 5 EU	Belgium, Czech Republic, Denmark, Spain, United Kingdom	Belgium 1050 Czech Republic 380 Denmark 272 Spain 329 United Kingdom 135	Total: 5712 EU: 2166	18-66 years	Overall: 43.0 (12.4) Belgium 42.8 (12.6) Czech Republic Site A 38.6 (14.3) Site B 35.8 (13.6) Denmark 39.8 (13.8) Spain 39.4 (13.4) United Kingdom 43.6 (13.3)	Overall: 53% Belgium 51% Czech Republic 62% Denmark 61% Spain 60% United Kingdom 53%	% college or more Overall: 52% Belgium 63% Czech Republic 31% Denmark 51% Spain 63% United Kingdom 15%	Overall: 25.8 (4.9) Belgium 24.2 (3.9) Czech Republic Site A 24.6 (3.9) Site B 24.2 (3.6) Denmark 24.2 (4.0) Spain 23.9 (3.4) United Kingdom 27.2 (5.1)	"Second, estimates of MVPA and sedentary time that were obtained may not be representative of the total population in the participating countries, as participants were recruited from specific neighborhoods selected on their walkability and income levels."	ActiGraph 7164/71256, GT1M, ActiTrainer, GT3X	Participants were asked to wear the accelerometer above the right hip for seven consecutive days during waking hours and to remove it only for water activities (for example swimming, bathing). Accelerometer data were collected in (or aggregated to) one-minute epochs. Non-wear time was defined as 60 min or more of consecutive zero counts. Only data or participants with at least 10 wearing hours fo…	Seven consecutive days.	"Reliability and validity of accelerometers have been documented extensively."	Mean(SD) counts/minute Mean(SD) min/day MVPA Median(IQR) min/day MVPA	351 (145) 36.3 (25.4) 31.4 (31.1)	Belgium 359 (144)/ 35.5 (23.5) / 31.2 (26.7) Czech Republic A 415 (152)/ 47.1 (27.7)/ 44.2 (35.4) Czech Republic B 391 (132)/ 45.1 (25.9)/ 41.6 (35.7) Denmark 343 (137)/ 39.7 (23.3)/ 34.8 (29.4) Spain 390 (153)/ 51.0 (29.5)/ 44.8 (33.0) United Kingdom 364 (165)/ 36.7 (27.3)/ 32.0 (32.9)	Not reported
	World health Survey
[28]	Atkinson et al. (2016)	Human development, occupational structure and physical inactivity among 47 low and middle income countries	World Health Survey (WHS)	Cross-sectional	2002-2003	/	47, of which 9 EU	Croatia Czech Republic Estonia Georgia Hungary Russia Slovakia Spain Ukraine	Croatia 993 Czech Republic 949 Estonia 1021 Georgia 2950 Hungary 1419 Russia 4427 Slovakia 2535 Spain 6373 Ukraine 2860	Total: 196,742 EU: 23,527	18-69	Not reported	Croatia 59% Czech Republic 55% Estonia 64% Georgia 58% Hungary 58% Russia 64% Slovakia 61% Spain 59% Ukraine 65%	Not reported	Not reported	Not reported	IPAQ short-form	Each type of activity was assigned a metabolic equivalent of task (MET) score: walking has a value of 3.3 METs; moderate activities are 4.0 METs; and vigorous activities are 8.0 METs. These values are then used to calculate a person's overall METs for a week. The IPAQ defines a person as physically inactive if they did not meet any of the following three criteria: 1. three or more days of vigorou…	Preceding seven days	"The IPAQ has been tested in 12 developing and developed countries for reliability and validity."	% physical inactive	23.7%	Croatia 9.1% Czech Republic 8.6% Estonia 5% Georgia 8.2% Hungary 6.6% Russia 8% Slovakia 8% Spain 20% Ukraine 92.8%	Not reported
[29]	Guthold et al. (2008)	Worldwide Variability in Physical Inactivity - A 51-Country Survey	World Health Survey	Cross-sectional	2002-2003	The included countries were selected because they had a large proportion of the world’s population; a wide geographic representation across WHO regions; and a spread among high-, middle-, and low-income countries.	51, of which 12 EU	Bosnia and Herzegovina, Croatia, Czech Republic, Estonia, Georgia, Hungary, Russian Federation, Slovak Republic, Slovenia, Spain, Turkey, Ukraine	Bosnia and Herzegovina 896, Croatia 798, Czech Republic 777, Estonia 837, Hungary 1,154, Russian Federation 3,422, Slovak Republic 1,595, Slovenia 492, Spain 4,811, Turkey 9,073, Ukraine 1,840	Total: 259,526 EU: 24,995	18-69 years	Total 38, Bosnia-Herzegovina 41.1, Croatia 45.5, Czech Republic 41.7, Estonia 42.5, Georgia 40.8, Hungary 42, Russian Federation 44.7, Slovakia 40, Slovenia 42.5, Spain 41.3, Turkey 36.6, Ukraine 41.7	Total 55.7% Bosnia and Herzegovina 50.4%, Croatia 57.9%, Czech Republic 50.4%, Estonia 53.4%, Georgia 52.3%, Hungary 51.5%, Russian Federation 62.8%, Slovak Republic 57.5%, Slovenia 53.2%, Spain 50.1%, Turkey 49%, Ukraine 53.5%	Not reported	Not reported	"For six of the 51 countries, samples were not nationally representative. Another seven countries had response rates lower than 50%, and hence the sample may not represent the physical activity behavior of the whole country."	Short form of the International Physical Activity Questionnaire (IPAQ)	Face to face interviews. According to existing guidelines, a person who did not meet any of the following three criteria was considered inactive16: ● 3 or more days of vigorous activity during the last week, consisting of at least 20 minutes per day; or ● 5 or more days of moderate-intensity activity or walking during the last week, consisting of at least 30 minutes per day; or ● 5 or more days o…	Last week	"The IPAQ shares the well-known shortcomings of physical activity questionnaires in general. It potentially overestimates the prevalence of physical activity of populations. Its results for reliability and validity vary from poor to acceptable, and its low scores in rural areas of developing countries raise concerns. As the IPAQ is valid only for adults up to age 69, the age range for analysis wa…	% physical inactivity	Not reported	Not reported	Crude: Men: Bosnia-Herzegovina: 12,5%, Croatia: 10,2%, Czech Republic: 10,9%, Estonia: 4,3%, Georgia 7.4%, Hungary: 9,5%, Russian Federation: 7,2%, Slovakia: 15,7%, Slovenia: 10,4%, Spain: 27,4%, Turkey: 28,1%, Ukraine: 5,4% Woman: Bosnia-Herzegovina: 16,7%, Croatia: 8,5%, Czech Republic: 7,5, Estonia: 5,0%, Georgia 8.7%, Hungary: 8,0%, Russian Federation: 5,2%, Slovakia: 6,6%, Slovenia: 13,7%, S…
	Other studies
[30]	Alkerwi et al. (2015)	Adherence to physical activity recommendations and its associated factors: an interregional population-based study	/	Cross-sectional	2008-2012	/	3 EU countries	Belgium (Wallonia) France (Lorraine) Luxembourg	Belgium 1017 France 684 Luxembourg 1432	3133	18-69 years	Overall 18-29y 14.5%, 30-49y 41.2%, 50-69y 44.3% Belgium 18-29y 17.5%, 30-49y 44.2%, 50-69y 38.2% France 18-29y 8.0%, 30-49y 16.5%, 50-69y 75.5% Luxembourg 18-29y 15.4%, 30-49y 50.5%, 50-69y 34.1%	Overall 51.3% Belgium 50.2% France 52.5% Luxembourg 51.3%	% tertiary education Overall 35.2% Belgium 46.3% France 37.4% Luxembourg 26.2%	% normal weight Overall 45.1% Belgium 48.1% France 43.8% Luxembourg 43.5%	"The three populations were representative with regards to gender distribution, but older people were overrepresented in Luxembourg and Lorraine samples."	International Physical Activity Questionnaire (IPAQ)	Total metabolic equivalent (MET-min/week) for vigorous intense, moderate-intense and walking was calculated to categorise the studied population into three levels: active, moderately active, and inactive, in line with the IPAQ scoring criteria. The WHO recommends at least 150 minutes per week of moderate-intense physical activity for adults, or accumulating a minimum of 30 minutes of moderate int…	Preceding week.	"tested for validity and reliability to measure the intensity, frequency and duration of physical acitvity"	% low, moderate, high % compliance	76.95%	Belgium 28, 36, 36%/ 71.04% France 26, 40, 34%/ 73.99% Luxembourg 18, 27, 54%/ 81.99%	Not reported
[31]	Bamana et al. (2008)	Association of perceived environment with meeting public health recommendations for physical activity in seven European countries	EUPASS	Cross-sectional	June - November 2000	Inclusion criteria were being a resident of a private household within the country.	7 EU countries	Finland, France, Germany, Italy, Netherlands, Spain, England	Finland: 584 , France: 550, Germany: 628, Italy: 593, Netherlands: 611, Spain: 598, England: 667	4231	18+	Overall 44.7(16.9), Finland 46.5(15.5), France 40.7(15.7), Germany 42.7(15.5), Italy 44(15.6), Netherlands 49.5(18.1), Spain 45.7(17.9), England 43.9(16.7)	Overall 56.5%, Finland 57.2%, France 56.9%, Germany 55.3%, Italy, 53.5%, Netherlands 61.4%, Spain 56.7%, England 54.7%	Professional status % work Overall 65.2%, Finland 68.6%, France 68.2%, Germany 71.4%, Italy 63.7%, Netherlands 53.2%, Spain 64.7%, England 69%	Overall 24.2(3.8), Finland 24.9(3.9), France 23.1(3.4), Germany 24.4(3.9), Italy 24.2(3.8), Netherlands 24.5(3.6), Spain 24.4(4), England 24.2(3.9)	"Finally, data analysed in this study were not representative of the entire sample of the EUPASS random-digit-dialled survey selected for this study."	International PA Questionnaire (IPAQ) short-form telephone version.	PA levels are classified into three categories (low, moderate, high) by the use of algorithms provided in the short-form scoring protocol version of November 2005, developed by the IPAQ group. Administration by phone. The random-digit-dialled telephone time series survey.	This survey was carried out over 6 consecutive months (June–November 2000). Questions were asked about last 7 days.	"Shown as being reliable and valid across cultures in developed and developing countries."	% low/moderate/high physical activity level	20.4%/33,0%/46.6%	Finland 12.3%/29.3%/58.4%, France 18.9/29.3/51.8, Germany 10/24/66, Italy 29.9/45.5/24.6, Netherlands 15.7/27.7/56.6, Spain 28.7/33.1/38.2, England 26.7/41.2/32.1	Not reported
[32]	Bourdeaudhuij et al. (2005)	Environmental and psychosocial correlates of physical activity in Portuguese and Belgian adults	/	Cross-sectional	2002-2003	A convenience sample of adults was drawn through worksites, libraries and socio-cultural societies.	2 EU countries	Belgium, Portugal	Belgium 279, Portugal 247	526	18+	Belgium 37.2(12.3), Portugal 35.1(11.5)	Belgium 65.9%, Portugal 64.5%	% higher education Belgium 43.8%, Portugal 40.4%	Belgium females 22.8(3.2) males 23.1(3.3), Portugal females 23.4(3.9), males 25.6(4.3)	"The researchers recruited participants at the site, explained the rationale of the study to them and gave them a questionnaire to complete in the coming week. After one week the questionnaires were collected personally at the site.This personal approach was used to increase participation and make the sample more representative. Women are over-represented in both the Belgian and Portuguese sub-sa…	The long usual week version of the International Physical Activity Questionnaire (IPAQ)	The long usual week version of the IPAQ was chosen to provide more detailed information on physical activity in different settings.Minutes of physical activity of different intensity and within different contexts were computed for a usual week (see Craig et al. for further details).	Usual week	"Validity and reliability results demonstrated that the IPAQ has comparable reliability and validity to other self-report measures."	Mean(SD) min/week all moderate to vigorous activity in leisure time; min/week total activity of at least moderate intensity	Not reported	Belgium leisure time 152(230) min/week; total 601(616). Portugal leisure time 147(231) min/week; total 406(509).	Not reported
[33]	Hughes et al. 2015	Modelling future coronary heart disease mortality to 2030 in the British Isles	/	Cross-sectional/ modelling	N-Ireland: 2010/2011 Ireland: 2007 Scotland:	/	2 EU countries, 3 regions	Northern Ireland (part of UK), Republic of Ireland, Scotland (part of UK)	Not reported	Not reported	25-84 years	Not reported	Not reported	Not reported	Not reported	"For the baseline year of the prediction model (2010) representative national surveys were used to source risk factor data for each country.	International Physical Activity Questionnaire (IPAQ)	N-Ireland: Not meeting recommendations of ≥ 5 occasions/week of at least moderate activity (for at least 30 minutes per day). Ireland: At least 150 mins moderate activity per week or 60 mins vigorous activity per week (or a combination of the two). Scotland: At least 150 mins moderate activity per week or 60 mins vigorous activity per week (or a combination of the two).	Not reported	Not reported	% physical inactivity	Not reported	N-Ireland: 42.3 Ireland: 41.2 Scotland: 62.9	Not reported
[34]	Jimenez-Pavon et al. (2012)	Associations of parental education and parental physical activity (PA) with children's PA: The ENERGY cross‐sectional study	ENERGY (EuropeaN Energy balance Research to prevent excessive weight Gain among Youth)	Cross-sectional	2010	/	7 EU countries	Belgium, Greece, Hungary, Netherlands, Norway, Slovenia, Spain	Belgium 691, Greece 915, Hungary 880, the Netherlands 253, Norway 797, Slovenia 939, Spain 821	5296	Parents of 10-12 year olds	Not reported	0.82	Not reported	Not reported	"Samples [children] were national representative in Greece, Hungary, the Netherlands and Slovenia."	ENERGY parent questionnaire	A variable regarding PA was calculated from the self-reported questionnaires in both children and parents. The variable recorded the total weekly amount of time (min) of PA (TTPA) which was calculated from the sum of the output of several questions about the time spent in sports activities (2) and time spent on active transport (4). Questions and answers about active transport were as follows: Ho…	Weekly.	"The test–retest reliability and construct validity of the children's questionnaire and parental questionnaire are reported elsewhere."	% meeting PA guidelines (≥30 min/day) for adults	Not reported	Belgium 16%, Greece 16%, Hungary 26%, the Netherlands 28%, Norway 57%, Slovenia 47%, Spain 29%	Not reported
[35]	Lakerveld et al. (2015)	Obesity-related behaviours and BMI in five urban regions across Europe: sampling design and results from the SPOTLIGHT cross-sectional survey	Sustaintable prevention of obesity through integrated strategies (SPOTLIGHT)	Cross-sectional	2014	/	5 EU countries	Belgium France Hungary Netherlands United Kingdom	Belgium 1849 France 844 Hungary 875 Netherlands 1609 United Kingdom 860	6037	Not reported	Overall 51.8 (16.4) Belgium 53.0 (16.7) France 49.7 (15.8) Hungary 48.5 (15.4) Netherlands 54.9 (15.9) United Kingdom 49.1 (17.2)	Overall 56.0% Belgium 53.0% France 58.5% Hungary 63.1% Netherlands 54.0% United Kingdom 56.4%	% high educational level Overall 53.6% Belgium 45.7% France 64.7% Hungary 49.6% Netherlands 56.4% United Kingdom 59.0%	Overall 25.2 (4.5) Belgium 25.4 (4.5) France 24.5 (4.4) Hungary 26.0 (5.1) Netherlands 25.0 (3.9) United Kingdom 25.1 (4.8)	"Although these percentages are common in large surveys among the general population, generalisation of outcomes should be done with caution as selection bias may have occurred."	Adapted version of the International Physical Activity Questionnaire (IPAQ).	The items about transport were divided into questions about mode of transport to work and mode of transport for other destinations. Additionally, items inquiring about reasons for choosing modes of transport were included. Respondents were also asked about car and bicycle ownership, and whether they had a garden or yard, or access to an allotment or city garden. Overall and country-specific value…	Not reported	"The IPAQ has been validated in a 12 country study with good reliability and acceptable criterion validity."	Mean (SD) min/day total leisure time MVPA	38.4 (46.5)	Belgium 37.7 (50.4) France 32.8 (39.3) Hungary 41.0 (48.5) Netherlands 52.5 (49.4) United Kingdom 37.9 (43.9)	Overall HSES/HRAD 38.7 (44.8) LSES/HRAD 39.5 (46.0) HSES/LRAD 38.1 (45.9) LSES/LRAD 37.0 (48.1) Belgium 36.7 (52.5) 38.5 (52.9) 35.6 (50.5) 38.4 (51.5) France 32.0 (41.1) 33.3 (40.0) 33.5 (40.4) 31.5 (40.7) Hungary 50.8 (49.5) 42.4 (48.6) 40.7 (49.1) 33.9 (49.7) Netherlands 38.9 (46.3) 42.2 (46.1) 42.6 (47.6) 39.7 (47.7) United Kingdom 43.0 (45.8) 38.8 (46.9) 38.6 (47.1) 34.6 (46.0)
[36]	Marques et al. (2015)	Prevalence of physical activity in European adults - compliance with the World Health Organization's physical activity guidelines	European Social Survey (ESS)	Cross-sectional	2012	/	29, of which 27 EU	Albania Belgium Bulgaria Cyprus Czech Republic Denmark Estonia Finland France Germany Hungary Iceland Ireland Italy Lithuania Netherlands Norway Poland Portugal Russian federation Slovakia Slovenia Spain Sweden Switzerland Ukraine United Kingdom	Not reported	52936	Not reported	49.4 (18.0)	0.54	Superior education: 22.8%	Not reported	"A major strength is that ESS includes a large and representative sample size of the various European countries."	Single item "On how many of the last 7 days did you walk quickly, do sports, or other physical activity for 30 min or longer?"	Using European Union and World Health Organization criteria, participants were classified as having attained the recommended level of physical activity (≥30 min of at least moderate physical activity on 5 or more time per week), or not having attained the physical activity recommended levels (<30 min or at least moderate physical activity on 5 or more time per week).	Last seven days	"Although physical activity was assessed with a single item, there is evidence that in studies where physical activity is not the primary focus, and more detailed measures are not feasible, a single question is an acceptable alternative."	% attained physical activity	61.47%	Not reported	Albania female 83.3/76.4 Belgium 68.0/68.3 Bulgaria 75.2/77.5 Cyprus 77.0/78.3 Czech Republic 67.9/63.1 Denmark 52.4/56.3 Estonia 66.0/70.4 Finland 53.4/52.6 France 74.5/69.9 Germany 68.1/59.8 Hungary 70.1/63.5 Iceland 41.2/46.0 Ireland 61.8/ 65.9 Italy 55.7/47.5 Lithuania 51.3/54.6 Netherlands 66.9/66.5 Norway 52.5/52.9 Poland 75.0/72.2 Portugal 63.4/67.6 Russian federation 56.5/59.4 Slovakia 84…
[37]	Ortega et al. (2013)	Objectively Measured Physical Activity and Sedentary Time during Childhood, Adolescence and Young Adulthood: A Cohort Study	European Youth Heart Study (EYHS)	Longtudinal	Sweden: 2004, Estonia 2008	/	2 EU countries	Estonia, Sweden	Estonia 153, Sweden 168	321	21 and 25	Estonia boys 25.3 (0.5) girls 25.1 (0.5) Sweden boys 21.6 (0.4) girls 21.5 (0.7)	Estonia 58.8%, Sweden 63.1%	Not reported	Estonia boys 20.3 (2.7) girls 20.2 (2.5) Sweden boys 20.7 (2.8) girls 21.1 (2.8)	Not reported	Actigraph accelerometers	Time spent in activities of moderate or higher intensity (i.e. MVPA) was defined using the cut point of >=2000 counts/min.	Not reported	Not reported	Mean (SD) Weekly, weekday, weekend MVPA (min/day)	Not reported	Not reported	Weekly MVPA Estonia boys 42.5 (27.4) girls 35.3 (26.2) Sweden boys 45.6 (29.9) girls 39.8 (20.7) Weekday MVPA Estonia boys 37.3 (23.9) girls 32.5 (25.2) Sweden boys 37.7 (18.4) girls 33.3 (17.0) Weekend MVPA Estonia boys 33.4 (27.9) girls 24.1 (21.8) Sweden boys 30.6 (21.6) girls 33.6 (22.8)
