# Supplementary material for: Variation in population levels of physical activity in European adults according to cross-European studies: a systematic literature review within DEDIPAC
Source: Int J Behav Nutr Phys Act. 2016 Jun 28;13:72. doi: 10.1186/s12966-016-0398-2 (PMC4924233; doi:10.1186/s12966-016-0398-2)
Supplement: Additional file 4: — Quality assessment file. (XLSX 14 kb) [file 12966_2016_398_MOESM4_ESM.xlsx]

## Sheet: PA adults final
Ref	Article	1. Question/ objective sufficiently described? 2 = yes, 1 = partial, 0 = no.	2. Study design evident and appropriate? 2 = yes, 1 = partial, 0 = no.	3. Method of subject/ comparison group selection or source of information/ input variables described and appropriate? 2 = yes, 1 = partial, 0 = no, N/A	4. Subject (and comparison group, if applicable) characteristics sufficiently described? 2 = yes, 1 = partial, 0 = no.	5. If interventional and random allocation was possible, was it described? 2 = yes, 1 = partial, 0 = no, N/A	6. If interventional and blinding of investigators was possible, was it reported? 2 = yes, 1 = partial, 0 = no, N/A	7. If interventional and blinding of subjects was possible, was it reported? 2 = yes, 1 = partial, 0 = no, N/A	8. Outcome and (if applicable) exposure measure(s) well defined and robust to measurement / misclassification bias? means of assessment reported? 2 = yes, 1 = partial, 0 = no, N/A	9. Sample size appropriate? 2 = yes, 1 = partial, 0 = no, N/A	10. Analytic methods described/justified and appropriate? 2 = yes, 1 = partial, 0 = no, N/A	11. Some estimate of variance is reported for the main results? 2 = yes, 1 = partial, 0 = no, N/A	12. Controlled for confounding? 2 = yes, 1 = partial, 0 = no, N/A	13. Results reported in sufficient detail? 2 = yes, 1 = partial, 0 = no.	14. Conclusions supported by the results? 2 = yes, 1 = partial, 0 = no.	Points	Total	Score
	Eurobarometer
[14]	Friedenreich (2010)	2	1	1	0	N/A	N/A	N/A	2	1	1	0	1	2	2	13	22	0.590909
[15]	Rutten (2004)	1	2	1	1	N/A	N/A	N/A	2	2	2	2	N/A	2	2	17	20	0.85
[16]	Sjostrom (2006)	2	2	2	0	N/A	N/A	N/A	2	2	2	2	2	2	2	20	22	0.909091
[17]	Eurobarometer 64.3 (2006)	1	2	2	1	N/A	N/A	N/A	2	2	1	0	N/A	2	2	15	20	0.75
[18]	Gerovasili (2015)	2	2	1	0	N/A	N/A	N/A	2	2	2	2	2	2	2	19	22	0.863636
	International Prevalence Study
[19]	Bauman (2009)	2	2	2	1	N/A	N/A	N/A	2	2	2	2	N/A	2	2	19	20	0.95
[20]	Ding (2013)	1	2	2	2	N/A	N/A	N/A	2	2	2	2	2	2	2	21	22	0.954545
[21]	Sallis (2009)	2	2	2	2	N/A	N/A	N/A	2	2	2	2	2	2	2	22	22	1
	World Health Organization global health observatory
[4]	Hallal (2012)	2	2	1	0	N/A	N/A	N/A	1	1	2	2	N/A	2	2	15	20	0.75
[22]	Kahan (2015)	2	2	0	1	N/A	N/A	N/A	1	2	2	2	1	2	2	17	22	0.772727
[23]	Papandreou (2013)	2	2	1	0	N/A	N/A	N/A	1	1	2	2	1	2	2	16	22	0.727273
	European Prospective Investigation into Cancer and Nutrition
[24]	Haftenberger (2002)	2	2	1	1	N/A	N/A	N/A	2	2	2	2	N/A	2	2	18	20	0.9
[25]	Lahmann (2009)	2	2	1	2	N/A	N/A	N/A	2	2	2	2	2	2	2	21	22	0.954545
	International Physical activity and the Environment Network
[26]	Cerin (2014)	2	2	1	2	N/A	N/A	N/A	2	1	2	2	2	2	2	20	22	0.909091
[27]	Van Dyck (2015)	2	2	1	2	N/A	N/A	N/A	2	1	2	2	2	2	2	20	22	0.909091
	World Health Survey
[28]	Atkinson (2016)	2	2	1	1	N/A	N/A	N/A	2	2	2	2	2	2	2	20	22	0.909091
[29]	Guthold (2008)	1	2	2	2	N/A	N/A	N/A	2	2	2	1	N/A	2	2	18	20	0.9
	Other studies
[30]	Alkerwi (2015)	2	2	1	2	N/A	N/A	N/A	1	2	2	2	2	2	2	20	22	0.909091
[31]	Bamana (2008)	2	2	2	2	N/A	N/A	N/A	2	2	2	2	2	2	2	22	22	1
[32]	Bourdeaudhuij (2005)	2	2	1	2	N/A	N/A	N/A	2	2	2	2	2	2	2	21	22	0.954545
[33]	Hughes (2015)	2	2	0	0	N/A	N/A	N/A	1	1	2	2	N/A	2	2	14	20	0.7
[34]	Jimenez-Pavon(2012)	2	2	1	0	N/A	N/A	N/A	2	2	2	1	2	2	2	18	22	0.818182
[35]	Lakerveld (2015)	2	2	2	2	N/A	N/A	N/A	1	2	2	2	2	2	2	21	22	0.954545
[36]	Marques (2015)	2	2	1	1	N/A	N/A	N/A	2	2	2	1	1	2	2	18	22	0.818182
[37]	Ortega (2013)	2	2	1	2	N/A	N/A	N/A	2	1	2	2	2	2	2	20	22	0.909091
	Sum/mean	46	49	31	29	0	0	0	44	43	48	43	32	50	50			0.866545
